# Supplementary material for: A Coiled-Coil Nucleotide-Binding Domain Leucine-Rich Repeat Receptor Gene MeRPPL1 Plays a Role in the Replication of a Geminivirus in Cassava
Source: Viruses. 2024 Jun 11;16(6):941. doi: 10.3390/v16060941 (PMC11209366; doi:10.3390/v16060941)
Supplement: Supplementary file 1 [file viruses-16-00941-s001.zip]

Archive with 1 entries (1 files):
- viruses-2857357-supplementary.pdf
